# Supplementary material for: Health measurement using the ICF: Test-retest reliability study of ICF codes and qualifiers in geriatric care
Source: Health Qual Life Outcomes. 2005 Jul 29;3:46. doi: 10.1186/1477-7525-3-46 (PMC1199614; doi:10.1186/1477-7525-3-46)
Supplement: Additional File 1 — Weighted kappa statistics and immeasurability rate of the ICF BF items [file 1477-7525-3-46-S1.xls]

## Sheet:  Additional file 1
Additional file 1 Weighted kappa statistics and immeasurability rate of the ICF: body function items													kappa stratified by experience				kappa stratified by setting
		distribution							immeasurebility rate	weight kappa(not stratified)			less than 8 years		more than 8 years		institutional		at home
Code	description	none	mild	moderate	severe	total	not specified	not applicable		value	95%C.I.	n*	weight kappa	n*	weight kappa	n*	weight kappa	n*	weight kappa	n*
b110	Consciousness functions	845	282	164	140	46	7	0	0.004717	0.57	(0.51-0.62)	737	0.4865	205	0.6453	224	0.5597	592	0.5581	145
b114	Orientation functions	577	306	234	219	124	24	0	0.0161725	0.6823	(0.63-0.73)	722	0.6454	198	0.742	221	0.6774	577	0.6183	145
b117	Intellectual functions	456	284	247	258	207	32	0	0.0215633	0.6726	(0.62-0.72)	712	0.6522	190	0.7059	220	0.6676	569	0.6085	143
b122	Global psychosocial functions	453	280	259	242	211	38	1	0.0262803	0.6554	(0.60-0.71)	707	0.6192	193	0.6974	217	0.6493	567	0.5733	140
b126	Temperament and personality functions	499	287	280	236	140	42	0	0.0283019	0.612	(0.56-0.66)	704	0.554	187	0.6527	219	0.6103	565	0.4924	139
b130	Energy and drive functions	681	312	248	147	64	32	0	0.0215633	0.5134	(0.46-0.57)	712	0.4667	191	0.6319	221	0.5097	567	0.4566	145
b134	Sleep functions	694	410	229	103	36	12	0	0.0080863	0.4249	(0.37-0.48)	730	0.3533	198	0.5501	223	0.4412	584	0.2841	146
b140	Attention functions	483	304	248	238	180	30	1	0.0208895	0.6558	(0.60-0.71)	714	0.6399	198	0.6865	218	0.6485	571	0.6025	143
b144	Memory functions	379	288	309	298	179	30	1	0.0208895	0.6375	(0.59-0.69)	715	0.6114	196	0.6747	220	0.6225	572	0.606	143
b147	Psychomotor functions	410	350	304	243	129	47	1	0.032345	0.5377	(0.49-0.59)	698	0.4922	190	0.6027	215	0.5306	557	0.4857	141
b152	Emotional functions	545	320	332	202	61	23	1	0.0161725	0.5337	(0.48-0.59)	722	0.4514	198	0.6082	222	0.5375	579	0.3907	143
b156	Perceptual functions	713	285	238	146	71	30	1	0.0208895	0.6302	(0.58-0.68)	715	0.5053	195	0.6622	220	0.6354	570	0.4765	145
b160	Thought functions	541	240	250	249	156	45	3	0.032345	0.6284	(0.58-0.68)	699	0.5371	192	0.6898	210	0.6317	555	0.4655	144
b164	Higher-level cognitive functions	419	259	243	259	240	62	2	0.0431267	0.6118	(0.56-0.66)	685	0.5733	191	0.6157	207	0.6139	545	0.4987	140
b167	Mental functions of language	636	297	273	170	87	21	0	0.0141509	0.6334	(0.58-0.69)	724	0.5772	198	0.6806	223	0.627	578	0.6026	146
>b1670	Reception of language	442	308	269	257	182	26	0	0.0175202	0.6208	(0.57-0.67)	720	0.5763	197	0.6622	221	0.6264	576	0.5011	144
>b1671	Expression of language	418	264	286	248	242	26	0	0.0175202	0.5612	(0.51-0.61)	718	0.5947	197	0.5914	222	0.5461	576	0.5353	142
>b1672	Integrative language functions	379	259	286	265	267	28	0	0.0188679	0.585	(0.53-0.64)	718	0.5736	197	0.6042	222	0.574	577	0.5421	141
b172	Calculation functions	332	280	239	271	331	30	1	0.0208895	0.6245	(0.57-0.68)	713	0.568	195	0.6943	218	0.6074	570	0.5833	143
b176	Mental function of sequencing complex movements	336	254	267	265	326	34	2	0.0242588	0.6353	(0.58-0.69)	709	0.6054	191	0.6328	219	0.6384	567	0.5413	142
b180	Experience of self and time functions	583	267	192	211	192	39	0	0.0262803	0.5743	(0.52-0.63)	709	0.5693	192	0.6212	219	0.5657	565	0.4895	144
b210	Seeing functions	781	382	202	64	12	43	0	0.0289757	0.3698	(0.31-0.42)	703	0.2469	192	0.5126	216	0.3749	562	0.2435	141
>b2100	Visual acuity functions	590	469	275	73	13	64	0	0.0431267	0.3724	(0.32-0.43)	690	0.2292	182	0.5181	221	0.3711	551	0.2947	139
>b2101	Visual field functions	680	398	222	82	15	87	0	0.0586253	0.4195	(0.36-0.47)	677	0.4084	180	0.5216	212	0.4176	539	0.3469	138
>b2102	Quality of vision	677	392	222	69	14	110	0	0.074124	0.3792	(0.32-0.44)	657	0.2564	180	0.5279	210	0.3763	521	0.2828	136
b215	Functions of structures adjoining the eye	653	376	168	59	9	219	0	0.147574	0.355	(0.29-0.42)	566	0.2522	155	0.5092	175	0.3666	434	0.2172	132
b220	Sensations associated with the eye and adjoining structures	965	289	110	43	7	70	0	0.0471698	0.3853	(0.33-0.44)	688	0.2566	187	0.5614	210	0.4186	542	0.2377	146
b230	Hearing functions	656	413	255	125	10	25	0	0.0168464	0.482	(0.43-0.53)	724	0.4146	200	0.5837	222	0.4922	579	0.3688	145
b235	Vestibular functions	364	315	303	195	154	151	2	0.1031	0.4272	(0.37-0.48)	619	0.4181	171	0.5036	176	0.4496	491	0.2644	128
b240	Sensations associated with hearing and vestibular function	1033	194	76	38	12	130	1	0.0882749	0.2786	(0.22-0.34)	643	0.1992	177	0.3859	192	0.3171	509	0.1462	134
b250	Taste function	937	265	127	65	19	71	0	0.0478437	0.4544	(0.40-0.51)	688	0.4972	187	0.5389	215	0.4509	546	0.3167	142
b255	Smell function	877	277	144	76	30	80	0	0.0539084	0.4375	(0.38-0.49)	682	0.4984	185	0.522	213	0.5274	541	0.3183	141
b260	Proprioceptive function	501	276	226	213	207	60	1	0.0411051	0.5259	(0.47-0.58)	690	0.4755	190	0.6344	206	0.5274	548	0.4452	142
b265	Touch function	708	331	218	133	42	52	0	0.0350404	0.4201	(0.37-0.47)	692	0.4306	192	0.5198	215	0.4129	547	0.3957	145
b270	Sensory functions related to temperature and other stimuli	767	329	195	117	31	45	0	0.0303234	0.4384	(0.38-0.49)	702	0.4273	192	0.5573	217	0.4301	557	0.4315	145
b280	Sensation of pain	709	365	240	115	28	27	0	0.0181941	0.2984	(0.25-0.35)	714	0.3371	196	0.4184	222	0.3235	570	0.1855	144
b310	Voice functions	1045	225	101	71	37	5	0	0.0033693	0.5866	(0.53-0.64)	737	0.5038	202	0.6841	227	0.5888	589	0.5533	148
b320	Articulation functions	887	270	155	92	76	4	0	0.0026954	0.5994	(0.55-0.65)	738	0.5392	203	0.7066	226	0.5953	589	0.585	149
b330	Fluency and rhythm of speech functions	648	309	233	168	121	5	0	0.0033693	0.5498	(0.50-0.60)	737	0.5426	202	0.749	226	0.5355	589	0.5455	148
b340	Alternative vocalization functions	593	297	248	165	134	47	0	0.0316712	0.5181	(0.47-0.57)	700	0.506	197	0.6452	209	0.5216	561	0.4377	139
b410	heart functions	614	438	245	72	8	107	0	0.0721024	0.46	(0.40-0.52)	647	0.321	171	0.5687	193	0.4918	509	0.3183	138
b415	blood vessel functions	584	436	213	52	4	195	0	0.131402	0.4146	(0.35-0.47)	567	0.2453	156	0.5852	187	0.4441	444	0.3032	123
b420	blood pressure functions	558	497	278	93	7	51	0	0.0343666	0.3698	(0.32-0.42)	693	0.1371	187	0.5525	218	0.3972	549	0.2652	144
b430	haematological system functions	680	382	174	36	4	208	0	0.140162	0.3695	(0.31-0.43)	569	0.194	143	0.5652	183	0.4183	454	0.1745	115
b435	immunological system functions	757	313	146	31	2	234	1	0.158356	0.3543	(0.29-0.42)	551	0.3668	144	0.4876	168	0.3732	443	0.2437	108
b440	respiration functions	888	357	143	21	3	72	0	0.0485175	0.3928	(0.33-0.45)	673	0.3753	186	0.5787	206	0.4083	540	0.287	133
b445	respiratory muscle functions	866	364	135	24	3	92	0	0.0619946	0.397	(0.34-0.46)	654	0.4176	189	0.5531	204	0.4346	519	0.2201	135
b450	additional respiratory functions	906	374	128	36	6	34	0	0.0229111	0.3533	(0.30-0.41)	710	0.3585	199	0.4919	216	0.3789	564	0.1947	146
b455	exercise tolerance functions	512	450	241	133	41	106	1	0.0721024	0.365	(0.31-0.42)	650	0.3277	178	0.4344	200	0.4162	512	0.1478	138
b460	sensations associated with cardiovascular and respiratory functions	601	473	231	84	20	75	0	0.0505391	0.3404	(0.29-0.39)	678	0.2401	191	0.4746	200	0.3833	538	0.1373	140
b510	Ingestion functions	937	316	135	66	27	2	1	0.0020216	0.5759	(0.52-0.63)	739	0.6117	204	0.7389	227	0.5902	590	0.4504	149
b515	Digestive functions	930	349	113	29	5	58	0	0.0390836	0.3866	(0.33-0.44)	686	0.4317	186	0.5154	207	0.4047	543	0.2189	143
b520	Assimilation functions	935	304	114	22	3	106	0	0.0714286	0.3825	(0.32-0.44)	647	0.4147	163	0.4678	198	0.3972	507	0.2106	140
b525	Defecation functions	539	411	368	126	35	5	0	0.0033693	0.4789	(0.43-0.53)	737	0.3436	202	0.6657	226	0.4542	591	0.4764	146
b530	Weight maintenance functions	852	377	157	58	13	26	1	0.0181941	0.3448	(0.29-0.40)	715	0.2396	197	0.4963	220	0.3509	569	0.2739	146
b535	Sensations associated with the digestive system	893	340	124	30	9	87	1	0.0592992	0.3591	(0.30-0.42)	666	0.3686	184	0.4952	211	0.3921	527	0.207	139
b540	General metabolic functions	839	315	134	31	5	160	0	0.107817	0.3891	(0.33-0.45)	603	0.2919	154	0.4844	186	0.4171	475	0.1908	128
b545	Water, mineral and electrolyte balance functions	851	338	151	37	2	105	0	0.0707547	0.4127	(0.35-0.47)	648	0.3101	165	0.5627	198	0.4453	511	0.2011	137
b550	Thermoregulatory functions	959	332	133	36	4	20	0	0.0134771	0.3607	(0.30-0.42)	721	0.3243	204	0.5397	217	0.3703	573	0.3088	148
b555	Endocrine gland functions	809	267	109	26	2	270	1	0.182615	0.3413	(0.27-0.41)	513	0.3114	145	0.4713	170	0.3813	398	0.1254	115
b610	Urinary excretory functions	886	306	141	52	28	71	0	0.0478437	0.4618	(0.41-0.52)	672	0.4319	179	0.6127	207	0.4881	539	0.2417	133
b620	Urination functions	619	278	223	188	160	16	0	0.0107817	0.5782	(0.53-0.63)	727	0.4893	200	0.6785	223	0.5757	582	0.4939	145
b630	Sensations associated with urinary functions	1016	192	82	46	49	98	1	0.0667116	0.3747	(0.32-0.43)	661	0.3584	184	0.626	200	0.3747	525	0.3547	136
b640	Sexual functions	18	0	3	1	37	62	1363	0.960243	0.25	(0.00-0.67)	4	n.a	2	n.a	2	n.a	3	n.a	1
b650	Menstruation functions	15	2	1	900	142	424	0	0.285714	0.1328	(0.03-0.23)	381	-0.0135	107	-0.0136	117	-0.0103	327	0.2987	54
b660	Procreation functions	21	3	5	11	1179	208	57	0.178571	0.7246	(0.65-0.80)	549	1	151	0.577	161	0.8868	453	0.3143	96
b670	Sensations associated with genital and reproductive functions	780	63	23	19	202	343	54	0.26752	0.4816	(0.40-0.56)	438	0.319	122	0.7358	161	0.5051	364	0.2992	74
b710	Mobility of joint functions	311	425	452	246	47	3	0	0.0020216	0.4824	(0.43-0.53)	737	0.3773	203	0.6496	227	0.4998	588	0.385	149
b715	Stability of joint functions	564	368	310	177	51	14	0	0.009434	0.4143	(0.36-0.47)	727	0.3386	202	0.6274	220	0.4358	579	0.2841	148
b720	Mobility of bone functions	299	423	443	256	60	3	0	0.0020216	0.4781	(0.43-0.53)	737	0.4226	203	0.6566	226	0.4893	588	0.4074	149
b730	Muscle power functions	169	442	459	319	76	19	0	0.0128032	0.4563	(0.41-0.50)	720	0.4285	198	0.5737	218	0.4716	574	0.3509	146
b735	Muscle tone functions	534	390	276	202	56	26	0	0.0175202	0.435	(0.38-0.49)	713	0.4055	196	0.5561	216	0.4228	568	0.4797	145
b740	Muscle endurance functions	151	390	428	333	143	39	0	0.0262803	0.3771	(0.33-0.43)	704	0.3654	195	0.5011	210	0.3823	560	0.3348	144
b750	Motor reflex functions	502	406	318	154	53	50	1	0.0343666	0.4399	(0.39-0.49)	692	0.3606	193	0.6226	210	0.444	549	0.3831	143
b755	Involuntary movement reaction functions	588	408	258	161	57	11	1	0.0080863	0.4155	(0.37-0.47)	727	0.3216	200	0.6389	222	0.4139	579	0.3895	148
b760	Control of voluntary movement functions	332	386	355	284	114	12	1	0.0087601	0.4457	(0.40-0.49)	724	0.4549	198	0.6444	223	0.4341	576	0.4621	148
b765	Involuntary movement functions	921	281	127	104	33	17	1	0.0121294	0.3362	(0.28-0.39)	721	0.329	193	0.535	222	0.3132	577	0.4332	144
b770	Gait pattern functions	255	292	273	236	410	16	2	0.0121294	0.6463	(0.59-0.70)	724	0.6172	198	0.7667	223	0.6469	577	0.608	147
b780	Sensations related to muscles and movement functions	366	478	337	161	61	79	2	0.0545822	0.3367	(0.29-0.39)	668	0.3271	184	0.5238	205	0.3454	531	0.2947	137
b810	Protective functions of the skin	865	359	160	76	16	8	0	0.0053908	0.4013	(0.35-0.45)	734	0.2645	201	0.648	226	0.3872	585	0.4379	149
b820	Repair functions of the skin	728	413	206	91	14	32	0	0.0215633	0.3749	(0.32-0.43)	713	0.2864	192	0.6075	219	0.3773	569	0.3079	144
b830	Other functions of the skin	800	387	186	79	10	22	0	0.0148248	0.3637	(0.31-0.42)	724	0.2601	197	0.6007	220	0.3448	577	0.4272	147
b840	Sensation related to the skin	768	374	199	84	10	49	0	0.0330189	0.3357	(0.28-0.39)	703	0.1648	192	0.5862	215	0.333	561	0.3304	142
b850	Functions of hair	916	321	166	64	10	6	1	0.004717	0.3017	(0.25-0.36)	736	0.212	204	0.5172	224	0.2931	588	0.3088	148
b860	Functions of nails	980	313	143	43	4	1	0	0.0006739	0.3428	(0.29-0.40)	741	0.2168	204	0.5264	227	0.3334	592	0.3348	149
>:forth-digit item, n*:number of pairs used to calculate kappa statistics
