# Supplementary material for: Health measurement using the ICF: Test-retest reliability study of ICF codes and qualifiers in geriatric care
Source: Health Qual Life Outcomes. 2005 Jul 29;3:46. doi: 10.1186/1477-7525-3-46 (PMC1199614; doi:10.1186/1477-7525-3-46)
Supplement: Additional File 2 — Weighted kappa statistics and immeasurability rate of the ICF AP items [file 1477-7525-3-46-S2.xls]

## Sheet: Additional file 2 
Additional file 2 Weighted kappa statistics and immeasurability rate of the ICF, Activity and Participation													kappa stratified by experience				kappa stratified by setting
		distribution							immeasurebility rate	weight kappa(not stratified)			less than 8 years		more than 8 years		institutional		at home
Code	description	none	mild	moderate	severe	total	not specified	not applicable		value	95%C.I.	n*	weight kappa	n*	weight kappa	n*	weight kappa	n*	weight kappa	n*
d110	Watching	595	306	265	196	108	13	1	0.009434	0.62	(0.56-0.67)	728	0.5771	199	0.6322	224	0.6164	583	0.5625	145
d115	Listening	577	300	265	211	117	13	1	0.009434	0.63	(0.58-0.68)	727	0.5868	199	0.6771	224	0.6323	582	0.5765	145
d130	Copying	458	310	269	191	223	23	10	0.0222372	0.64	(0.59-0.69)	711	0.619	194	0.6966	218	0.6553	570	0.524	141
d135	Rehearsing	444	266	252	205	268	38	11	0.0330189	0.67	(0.62-0.72)	695	0.6319	186	0.681	212	0.6868	555	0.5081	140
d140	Learning to read	384	243	244	213	326	57	17	0.0498652	0.66	(0.61-0.72)	674	0.5698	179	0.7018	204	0.6849	544	0.4749	130
d145	Learning to write	310	229	249	231	376	69	20	0.059973	0.61	(0.56-0.67)	661	0.5214	180	0.6827	196	0.6281	535	0.4732	126
d150	Learning to calculate	251	223	252	250	405	80	23	0.069407	0.59	(0.53-0.64)	653	0.4897	174	0.6468	196	0.5749	526	0.5308	127
d155	Acquireing skills	247	203	232	252	433	93	24	0.078841	0.58	(0.52-0.63)	643	0.4419	172	0.6322	194	0.5783	516	0.472	127
d160	Focusing attention	465	298	276	246	182	14	3	0.0114555	0.63	(0.57-0.68)	726	0.5782	198	0.6861	223	0.6257	583	0.5437	143
d163	Thinking	413	260	273	251	243	42	2	0.0296496	0.62	(0.57-0.68)	702	0.6072	191	0.6454	215	0.6321	564	0.4868	138
d166	Reading	432	237	260	217	307	26	5	0.0208895	0.66	(0.60-0.71)	712	0.6037	190	0.7086	217	0.6596	571	0.561	141
d170	Writing	253	233	283	260	411	39	5	0.0296496	0.57	(0.52-0.62)	703	0.5199	188	0.6138	213	0.5869	563	0.4515	140
d172	Calculating	243	236	269	272	415	43	6	0.0330189	0.59	(0.54-0.64)	698	0.5481	188	0.6114	210	0.5919	559	0.4768	139
d175	Solving problems	239	196	234	290	450	70	5	0.0505391	0.63	(0.58-0.68)	675	0.6114	178	0.6529	207	0.6313	543	0.526	132
d177	Making decisions	468	240	225	232	293	22	4	0.0175202	0.62	(0.57-0.67)	717	0.633	192	0.6211	221	0.6358	572	0.4282	145
d210	Undertaking a single task	396	243	245	209	338	51	2	0.0357143	0.64	(0.59-0.69)	696	0.6144	182	0.635	216	0.6528	566	0.4869	130
d220	Undertaking multiple tasks	184	215	265	281	472	64	3	0.0451482	0.59	(0.53-0.64)	683	0.5093	178	0.5788	209	0.5893	552	0.4797	131
d230	Carrying out daily routine	405	230	224	226	363	33	3	0.0242588	0.65	(0.60-0.70)	708	0.6144	189	0.6545	219	0.671	567	0.4577	141
d240	Handling stress and other psychological demands	283	236	239	236	365	121	4	0.0842318	0.58	(0.53-0.64)	628	0.4949	164	0.6052	193	0.5825	505	0.4367	123
d310	Communicating with - receiving - spoken messages	692	293	259	147	77	14	2	0.0107817	0.6	(0.55-0.65)	728	0.6188	199	0.5842	224	0.6102	585	0.4508	143
d315	Communicating with - receiving - nonverbal messages	513	286	244	238	167	28	8	0.0242588	0.58	(0.53-0.63)	708	0.5481	193	0.5249	218	0.6044	569	0.3393	139
d320	Communicating with - receiving - formal sign language messages	36	21	21	27	66	20	1293	0.884771	0.62	(0.26-0.98)	17	n.a	2	0.6667	6	0.4767	10	0.6038	7
d325	Communicating with - receiving - written messages	511	241	230	211	258	25	8	0.0222372	0.64	(0.58-0.69)	709	0.5724	195	0.6555	212	0.6265	572	0.6076	137
d330	Speaking	609	300	255	198	114	5	3	0.0053908	0.62	(0.57-0.67)	734	0.636	199	0.6063	226	0.6214	587	0.5598	147
d335	Producing nonverbal messages	498	269	258	216	204	33	6	0.0262803	0.58	(0.53-0.63)	705	0.5805	186	0.5437	221	0.5877	565	0.4312	140
d340	Producing messages in formal sign language	34	15	20	16	76	21	1302	0.891509	0.79	(0.37-1.21)	15	n.a	2	0.5714	6	0.6809	9	0.7273	6
d345	Writing messages	252	221	276	249	434	45	7	0.0350404	0.58	(0.53-0.64)	695	0.5362	192	0.5789	206	0.5926	558	0.4812	137
d350	Conversation	603	271	239	200	160	8	3	0.0074124	0.62	(0.57-0.68)	731	0.6424	201	0.6314	225	0.6254	585	0.5671	146
d355	Discussion	226	220	211	263	451	95	18	0.0761456	0.62	(0.56-0.67)	646	0.5946	164	0.6552	214	0.6038	516	0.5779	130
d360	Using communication devices and techniques	394	201	177	233	434	37	8	0.0303234	0.68	(0.62-0.74)	701	0.661	188	0.6904	215	0.6669	556	0.6279	145
d410	Changing basic body position	358	322	313	219	267	1	4	0.0033693	0.58	(0.53-0.63)	737	0.5837	201	0.6109	227	0.6037	589	0.477	148
>d4100	Lying down	415	359	245	177	284	0	4	0.0026954	0.59	(0.54-0.64)	738	0.6285	201	0.6431	227	0.6046	589	0.5164	149
>d4101	Squatting	114	207	253	282	622	1	5	0.0040431	0.55	(0.50-0.61)	736	0.5307	201	0.593	227	0.5595	587	0.4925	149
>d4102	Kneeling	113	213	243	283	619	8	5	0.0087601	0.59	(0.54-0.64)	730	0.6067	197	0.6529	226	0.5828	582	0.5695	148
>d4103	Sitting	139	234	234	275	593	4	5	0.0060647	0.55	(0.50-0.61)	733	0.52	198	0.6222	227	0.5551	584	0.5104	149
>d4104	Standing	198	274	282	267	457	1	5	0.0040431	0.57	(0.52-0.62)	736	0.5576	201	0.6459	227	0.5795	587	0.4982	149
>d4105	Bending	239	297	285	266	390	2	5	0.004717	0.58	(0.53-0.63)	735	0.6159	201	0.6343	226	0.5851	586	0.532	149
>d4106	Shifting the body's centre of gravity	294	323	275	223	363	2	4	0.0040431	0.6	(0.55-0.65)	736	0.6257	201	0.6467	226	0.6074	587	0.5291	149
d415	Maintaining a body position	363	311	324	216	262	4	4	0.0053908	0.46	(0.41-0.50)	734	0.4689	201	0.5676	226	0.4439	586	0.439	148
>d4150	Maintaining a lying position	553	312	273	156	161	26	3	0.0195418	0.41	(0.36-0.46)	716	0.3848	191	0.5411	226	0.3867	571	0.3831	145
>d4151	Maintaining a squatting position	64	175	210	308	716	6	5	0.0074124	0.56	(0.51-0.62)	731	0.5182	201	0.6495	226	0.5622	584	0.5326	147
>d4152	Maintaining a kneeling position	106	187	219	291	659	17	5	0.0148248	0.57	(0.52-0.62)	722	0.5749	198	0.6834	225	0.5735	576	0.5294	146
>d4153	Maintaining a sitting position	544	353	217	144	217	5	4	0.0060647	0.54	(0.49-0.59)	733	0.5933	199	0.6234	225	0.5336	585	0.5039	148
>d4154	Maintaining a standing position	232	267	238	205	532	5	5	0.0067385	0.62	(0.57-0.68)	732	0.5859	199	0.6857	227	0.6275	584	0.5454	148
d420	Transferring oneself	548	303	196	149	281	2	5	0.004717	0.71	(0.66-0.77)	735	0.7432	200	0.7419	226	0.7222	588	0.6448	147
>d4200	Transferring oneself while sitting	544	311	191	147	285	1	5	0.0040431	0.73	(0.68-0.79)	736	0.7672	200	0.7612	227	0.7393	588	0.6656	148
>d4201	Transferring oneself while lying	438	282	229	197	319	13	6	0.0128032	0.66	(0.61-0.71)	725	0.6076	194	0.7126	224	0.6576	579	0.5994	146
d430	Lifting and carrying objects	76	179	278	304	621	22	4	0.0175202	0.52	(0.47-0.58)	720	0.4952	194	0.5686	225	0.5191	576	0.5006	144
>d4300	Lifting	415	373	311	178	196	8	3	0.0074124	0.42	(0.37-0.47)	732	0.3999	196	0.4578	227	0.4332	583	0.3386	149
>d4301	Carrying in the hands	223	263	295	229	459	12	3	0.0101078	0.55	(0.50-0.60)	727	0.534	195	0.5469	226	0.5871	578	0.3794	149
>d4302	Carrying in the arms	67	116	177	268	797	52	7	0.0397574	0.42	(0.37-0.48)	691	0.3886	179	0.4012	219	0.4536	553	0.2848	138
>d4303	Carrying on shoulders, hip and back	45	78	120	257	928	50	6	0.0377358	0.45	(0.40-0.51)	693	0.3833	184	0.4528	217	0.462	556	0.3868	137
>d4304	Carrying on the head	31	72	106	241	957	69	8	0.0518868	0.44	(0.38-0.50)	672	0.345	179	0.437	205	0.4534	550	0.3798	122
>d4305	Putting down objects	82	139	245	290	694	28	6	0.0229111	0.43	(0.38-0.48)	712	0.3852	189	0.437	221	0.4564	566	0.2977	146
d435	Moving objects with lower extremities	126	256	305	272	501	19	5	0.0161725	0.54	(0.49-0.59)	720	0.517	195	0.587	220	0.5387	578	0.4998	142
>d4350	Pushing with lower extremities	140	256	285	275	502	22	4	0.0175202	0.53	(0.48-0.58)	720	0.4786	191	0.6344	223	0.5286	576	0.4921	144
>d4351	Kicking	165	275	330	257	436	17	4	0.0141509	0.53	(0.48-0.58)	722	0.4787	196	0.6312	219	0.5111	580	0.5591	142
d440	Fine hand use	461	384	284	177	172	4	2	0.0040431	0.51	(0.46-0.56)	735	0.4722	200	0.6512	226	0.514	586	0.4702	149
>d4400	Picking up	570	391	250	141	126	4	2	0.0040431	0.52	(0.47-0.57)	736	0.512	201	0.6092	226	0.5398	587	0.43	149
>d4401	Grasping	795	335	192	77	77	6	2	0.0053908	0.51	(0.46-0.56)	734	0.4269	202	0.6158	227	0.5143	585	0.4582	149
>d4402	Manipulating	342	354	302	236	236	12	2	0.009434	0.7	(0.65-0.75)	730	0.5372	199	0.5875	225	0.514	584	0.4501	146
>d4403	Releasing	825	315	171	86	83	2	2	0.0026954	0.54	(0.49-0.59)	737	0.4412	202	0.637	227	0.5375	588	0.5476	149
d445	Hand and arm use	238	287	307	259	372	17	4	0.0141509	0.46	(0.41-0.51)	723	0.4664	191	0.6152	225	0.4885	576	0.3232	147
>d4450	Pulling	536	330	299	149	144	9	17	0.0175202	0.45	(0.40-0.50)	721	0.4824	194	0.51	226	0.4527	573	0.4062	148
>d4451	Pushing	529	341	288	158	154	8	6	0.009434	0.45	(0.40-0.50)	729	0.4657	196	0.52	227	0.4427	580	0.4509	149
>d4452	Reaching	590	369	262	126	130	4	3	0.004717	0.51	(0.46-0.56)	734	0.5217	199	0.5754	227	0.5069	585	0.4746	149
>d4453	Turning or twisting the hands or arms	302	277	264	271	329	36	5	0.027628	0.51	(0.46-0.56)	705	0.5559	182	0.516	223	0.5144	561	0.4495	144
>d4454	Throwing	331	367	331	210	232	9	4	0.0087601	0.49	(0.44-0.54)	730	0.4325	195	0.6241	226	0.495	582	0.4437	148
>d4455	Catching	276	340	345	250	260	10	3	0.0087601	0.49	(0.44-0.54)	731	0.4336	196	0.6025	226	0.5075	583	0.389	148
d450	Walking	153	242	239	241	599	5	5	0.0067385	0.64	(0.59-0.69)	732	0.658	200	0.7323	226	0.6342	583	0.5859	149
>d4500	Walking short distances	278	253	207	180	557	5	4	0.0060647	0.71	(0.66-0.77)	733	0.7147	202	0.7739	225	0.7011	585	0.6996	148
>d4501	Walking long distances	38	106	189	239	878	27	7	0.0229111	0.6	(0.55-0.66)	711	0.5726	190	0.6627	222	0.6008	567	0.5454	144
>d4502	Walking on different surfaces	33	121	207	259	837	20	7	0.0181941	0.61	(0.56-0.67)	717	0.6204	194	0.6545	224	0.6327	571	0.5037	146
>d4503	Walking around obstacles	51	125	207	265	802	27	7	0.0229111	0.58	(0.53-0.63)	712	0.5915	193	0.6174	221	0.5903	567	0.484	145
d455	Moving around	53	111	152	224	853	73	18	0.0613208	0.45	(0.39-0.50)	661	0.4209	181	0.536	197	0.475	549	0.3244	112
>d4550	Crawling	193	207	232	261	536	40	15	0.037062	0.55	(0.50-0.60)	693	0.5077	187	0.7272	211	0.5104	556	0.6401	137
>d4551	Climbing	117	183	203	267	684	21	9	0.0202156	0.59	(0.53-0.64)	713	0.5853	191	0.655	221	0.5844	566	0.5164	147
>d4552	Running	23	64	121	190	1031	44	11	0.037062	0.53	(0.47-0.58)	690	0.5014	188	0.5931	210	0.5051	554	0.552	136
>d4553	Jumping	27	66	103	203	1031	43	11	0.0363881	0.48	(0.42-0.54)	690	0.4879	186	0.5052	210	0.4715	554	0.4686	136
>d4554	Swimming	11	7	10	17	330	17	1092	0.747305	0.69	(0.52-0.86)	91	0.4615	14	0.4871	52	0.6867	77	0.641	14
d460	Moving around in different locations	194	227	231	236	571	21	4	0.0168464	0.63	(0.58-0.69)	716	0.6801	195	0.6741	223	0.6323	570	0.5883	146
>d4600	Moving around within the home	414	262	201	157	429	16	5	0.0141509	0.69	(0.64-0.75)	720	0.7016	198	0.7669	223	0.6699	572	0.7177	148
>d4601	Moving around within buildings other than home	286	269	193	191	513	27	5	0.0215633	0.65	(0.59-0.70)	711	0.6328	193	0.6923	222	0.6235	563	0.6757	148
>d4602	Moving around outside the home and other buildings	103	156	209	259	715	34	8	0.0283019	0.65	(0.59-0.70)	702	0.6205	190	0.6394	219	0.6453	555	0.5964	147
d465	Moving around using equipment	76	107	110	140	273	19	759	0.524259	0.6	(0.51-0.69)	241	0.484	50	0.7087	89	0.6209	211	0.4188	30
d470	Using transportation	106	117	155	242	781	69	14	0.0559299	0.57	(0.52-0.63)	668	0.4971	176	0.6006	209	0.5732	532	0.4521	136
>d4700	Using human-powered vehicles	23	14	17	43	180	29	1178	0.813342	0.47	(0.27-0.68)	46	0.4375	6	0.6342	29	0.5139	42	0	4
>d4701	Using private motorized transportation	217	194	243	286	497	36	11	0.0316712	0.55	(0.49-0.60)	695	0.5567	187	0.6482	217	0.5384	551	0.4608	144
>d4702	Using public motorized transportation	91	105	153	287	761	76	11	0.0586253	0.53	(0.48-0.59)	664	0.4439	180	0.5976	202	0.5302	528	0.4496	136
d475	Driving	22	8	16	53	1229	108	48	0.105121	0.04	(0.02-0.05)	586	0.0718	162	0.0327	178	0.0598	486	0.0883	100
>d4750	Driving human-powered transportation	15	14	21	70	1225	96	43	0.0936658	0.21	(0.15-0.27)	611	0.0894	167	0.2	183	0.2422	495	0.1132	116
>d4751	Driving motorized vehicles	17	8	9	37	1248	111	54	0.111186	0.48	(0.42-0.55)	588	0.2469	158	0.659	174	0.4149	482	0.5491	106
>d4752	Driving animal-powered vehicles	2	2	4	19	213	10	1234	0.838275	-0.04	(0.00-0.17)	35	0	9	0	15	-0.0385	27	0	8
d480	Riding animals for transportation	2	4	4	14	195	9	1256	0.852426	-0.05	(0.00-0.19)	27	0	7	0	10	-0.0476	22	0	5
d510	Washing oneself	239	272	358	283	327	0	5	0.0033693	0.68	(0.63-0.73)	736	0.6753	201	0.7087	227	0.6803	588	0.6274	148
>d5100	Washing body parts	455	326	274	173	253	0	3	0.0020216	0.64	(0.59-0.69)	738	0.6243	202	0.7207	227	0.6332	589	0.5886	149
>d5101	Washing whole body	216	255	332	295	382	1	3	0.0026954	0.69	(0.64-0.74)	737	0.6753	202	0.7265	227	0.691	589	0.6387	148
>d5102	Drying oneself	292	256	317	285	329	1	4	0.0033693	0.69	(0.64-0.74)	736	0.6498	202	0.7656	227	0.697	588	0.636	148
d520	Caring for body parts	346	261	264	242	362	6	3	0.0060647	0.67	(0.62-0.72)	732	0.6732	199	0.7241	225	0.6756	584	0.5531	148
>d5200	Caring for skin	359	236	215	230	420	21	3	0.0161725	0.66	(0.61-0.72)	718	0.6806	193	0.6708	220	0.6531	578	0.6068	140
>d5201	Caring for teeth	478	280	222	193	306	2	3	0.0033693	0.71	(0.65-0.76)	736	0.7598	202	0.713	226	0.7124	587	0.6098	149
>d5202	Caring for hair	487	282	194	190	323	4	4	0.0053908	0.72	(0.67-0.78)	733	0.7803	201	0.7303	224	0.7291	586	0.6304	147
>d5203	Caring for fingernails	229	164	188	201	694	4	4	0.0053908	0.66	(0.60-0.71)	732	0.622	199	0.7127	225	0.6416	584	0.6258	148
>d5204	Caring for toenails	156	134	177	231	777	5	4	0.0060647	0.57	(0.51-0.62)	731	0.5273	198	0.6149	225	0.5451	584	0.5434	147
d530	Toileting	496	193	208	197	386	1	3	0.0026954	0.77	(0.71-0.82)	736	0.7676	202	0.8064	226	0.7584	587	0.7293	149
d540	Dressing	433	226	224	220	376	2	3	0.0033693	0.73	(0.68-0.78)	736	0.7187	201	0.7889	226	0.7296	588	0.6676	148
>d5400	Putting on clothes	464	249	203	242	322	1	3	0.0026954	0.75	(0.70-0.80)	737	0.7558	201	0.7959	226	0.7434	588	0.7179	149
>d5401	Taking off clothes	478	243	213	228	318	1	3	0.0026954	0.75	(0.70-0.81)	737	0.7716	201	0.7865	226	0.743	588	0.751	149
>d5402	Putting on footwear	459	220	183	191	426	2	3	0.0033693	0.7	(0.64-0.75)	736	0.6799	201	0.7823	225	0.6913	588	0.6584	148
>d5403	Taking off footwear	482	249	190	185	373	2	3	0.0033693	0.68	(0.62-0.73)	736	0.6879	201	0.7553	225	0.6643	588	0.667	148
>d5404	Choosing appropriate clothing	466	238	186	191	395	4	4	0.0053908	0.71	(0.65-0.76)	732	0.6674	201	0.7559	224	0.6973	584	0.6753	148
d550	Eating	914	236	116	54	161	0	3	0.0020216	0.7	(0.64-0.75)	739	0.6652	202	0.7822	227	0.7001	590	0.6613	149
d560	Drinking	916	231	116	48	168	2	3	0.0033693	0.72	(0.67-0.78)	737	0.6981	201	0.7673	227	0.7166	589	0.7169	148
d570	Looking after one's health	372	220	224	167	462	34	5	0.0262803	0.72	(0.66-0.77)	706	0.6911	194	0.7231	218	0.7246	563	0.6086	143
d610	Acquiring a place to live	95	37	62	99	878	252	61	0.210916	0.62	(0.54-0.69)	492	0.4912	120	0.5998	131	0.582	406	0.5757	86
d620	Acquisition of goods and services	145	105	145	159	764	127	39	0.11186	0.69	(0.63-0.75)	598	0.6056	159	0.6592	174	0.706	466	0.5505	132
d630	Preparing meals	105	72	96	161	927	86	37	0.0828841	0.66	(0.60-0.72)	631	0.5705	172	0.6714	188	0.6474	492	0.5895	139
>d6300	Preparing simple meals	125	83	108	162	883	86	37	0.0828841	0.63	(0.57-0.69)	630	0.5497	172	0.6463	187	0.64	491	0.4987	139
>d6301	Preparing complex meals	43	54	76	146	1033	95	37	0.0889488	0.58	(0.52-0.64)	623	0.5584	169	0.4954	186	0.6395	488	0.4134	135
d640	Doing housework	82	99	159	177	856	75	36	0.0747978	0.62	(0.56-0.68)	643	0.5004	172	0.6313	193	0.6254	503	0.4972	140
>d6400	Washing and drying clothes and garments	109	105	131	174	860	71	34	0.0707547	0.63	(0.57-0.68)	648	0.5335	175	0.6707	194	0.6137	509	0.5726	139
>d6401	Cleaning cooking area and utensils	100	106	142	188	844	69	35	0.0700809	0.64	(0.58-0.70)	648	0.5479	176	0.686	193	0.6284	506	0.5525	142
>d6402	Cleaning living area	72	96	150	207	856	68	35	0.069407	0.55	(0.49-0.61)	649	0.4545	175	0.5387	194	0.5681	508	0.4111	141
>d6403	Using household appliances	74	101	132	171	899	73	34	0.0721024	0.59	(0.53-0.65)	644	0.4651	173	0.6468	192	0.5975	503	0.4801	141
>d6404	Storing daily necessities	105	99	117	178	867	80	38	0.0795148	0.63	(0.57-0.69)	635	0.5616	170	0.6241	189	0.6358	499	0.5258	136
>d6405	Disposing of garbage	88	82	133	181	890	74	36	0.074124	0.58	(0.52-0.63)	642	0.4119	171	0.6033	192	0.5425	504	0.5456	138
d650	Caring for household objects	48	60	122	171	966	81	36	0.078841	0.48	(0.42-0.54)	637	0.3492	168	0.44	191	0.4825	501	0.3939	136
d660	Assisting others	98	107	141	154	885	66	33	0.0667116	0.5	(0.44-0.56)	648	0.4119	180	0.4688	190	0.5258	518	0.3719	130
d710	Basic interpersonal interactions	387	267	283	261	260	20	6	0.0175202	0.6	(0.55-0.65)	716	0.5791	193	0.6491	216	0.5939	570	0.5524	146
d720	Complex interpersonal interactions	318	241	269	278	344	29	5	0.0229111	0.61	(0.56-0.66)	710	0.5719	191	0.6244	216	0.5958	566	0.5843	144
d730	Relating with strangers	334	250	273	254	322	45	6	0.0343666	0.6	(0.54-0.65)	694	0.5977	187	0.6578	211	0.581	553	0.5827	141
d740	Formal relationships	355	230	228	223	376	66	6	0.0485175	0.57	(0.51-0.62)	678	0.602	177	0.6105	209	0.5419	536	0.5442	142
d750	Informal social relationships	319	228	226	230	378	94	9	0.069407	0.55	(0.49-0.60)	652	0.5625	167	0.5804	205	0.5357	514	0.5055	138
d760	Family relationships	630	341	198	88	91	94	42	0.0916442	0.45	(0.40-0.51)	623	0.3845	172	0.5717	200	0.4566	487	0.3849	136
d770	Intimate relationships	251	98	55	32	66	91	891	0.661725	0.55	(0.44-0.66)	166	0.5898	53	0.6695	54	0.5462	117	0.5178	49
d810	Informal education	48	18	27	32	86	106	1167	0.857817	0.45	(0.13-0.77)	30	0.2174	14	1	5	0.382	20	0.4737	10
d815	Preschool education	26	11	14	15	83	109	1226	0.899596	0.11	(0.00-0.47)	21	-0.3	10		4	0.1707	16	0	5
d820	School education	29	8	11	18	87	107	1224	0.8969	0.24	(0.00-0.60)	22	-0.3	10	1	4	0.1707	16	0.5385	6
d825	Vocational training	15	11	10	22	112	104	1210	0.885445	0.12	(0.00-0.44)	22	-0.2791	10	1	5	-0.055	15	0.4615	7
d830	Higher education	11	6	10	17	116	107	1217	0.892183	0.51	(0.17-0.85)	22	-0.2791	10	1	5	-0.1111	15	0.6957	7
d840	Apprenticeship (work preparation)	8	8	8	12	151	96	1201	0.873989	-0.17	(0.00-0.12)	24	-0.1887	9		3	-0.1712	19	0	5
d845	Acquiring, keeping and terminating a job	9	4	11	13	176	85	1186	0.856469	0.16	(0.00-0.47)	28	0	10	1	4	-0.1207	20	0.6	8
d850	Remunerative employment	13	7	9	21	175	78	1181	0.848383	0.52	(0.23-0.82)	33	0	11	1	4	0.3299	24	0.597	9
d855	Non-remunerative employment	13	10	13	36	226	83	1103	0.799191	0.42	(0.15-0.68)	37	0	14	0.7368	4	0.3412	28	0.4	9
d860	Basic economic transactions	209	118	88	87	304	78	600	0.456873	0.6	(0.51-0.70)	261	0.4811	74	0.6621	98	0.6514	182	0.3574	79
d865	Complex economic transactions	47	19	28	34	323	110	923	0.696092	0.32	(0.14-0.50)	74	-0.121	21	0.4617	24	0.2999	53	0.2972	21
d870	Economic self-sufficiency	81	34	33	35	300	135	866	0.674528	0.51	(0.35-0.68)	94	0.2877	25	0.6063	39	0.5052	59	0.386	35
d910	Community life	189	106	174	166	562	246	41	0.193396	0.44	(0.38-0.51)	514	0.3068	133	0.4243	142	0.4847	405	0.2246	109
d920	Recreation and leisure	242	204	276	225	404	113	20	0.0896226	0.45	(0.40-0.51)	631	0.4445	174	0.3906	179	0.4835	499	0.3159	132
d930	Religion and spirituality	136	45	64	50	220	282	687	0.652965	0.36	(0.23-0.50)	126	0.0733	41	0.5835	45	0.3033	98	0.5	28
d940	Human rights	706	148	106	74	157	279	14	0.197439	0.32	(0.26-0.39)	500	0.156	134	0.559	171	0.2986	384	0.3918	116
d950	Political life and citizenship	472	116	131	92	464	187	22	0.140836	0.62	(0.55-0.68)	567	0.4305	143	0.717	156	0.6231	459	0.4439	108
>:forth-digit item, n*:number of pairs used to calculate kappa statistics
