# Supplementary material for: Health measurement using the ICF: Test-retest reliability study of ICF codes and qualifiers in geriatric care
Source: Health Qual Life Outcomes. 2005 Jul 29;3:46. doi: 10.1186/1477-7525-3-46 (PMC1199614; doi:10.1186/1477-7525-3-46)
Supplement: Additional File 3 — Property of the three-digit ICF BF items according to weighted kappa, immeasurability, and the ICF checklist [file 1477-7525-3-46-S3.xls]

## Sheet: Additional file 3 BF domain
Additional file 3
Properties of the three digit ICF BF items according to weighted kappa,immeasurability and the ICF checklist
Weighted kappa>=0.6	Immeasurability<=0.03	Items in the ICF checklist	b114	Orientation functions
			b117	Intellectual functions
			b140	Attention functions
			b144	Memory functions
			b156	Perceptual functions
			b167	Mental functions of language
		Items not in the ICF checklist	b122	Global psychosocial functions
			b126	Temperament and personality functions
			b172	Calculation functions
			b176	Mental function of sequencing complex movements
			b320	Articulation functions
			b770	Gait pattern functions
	Immeasurability>0.03	Items in the ICF checklist	b164	Higher-level cognitive functions
		Items not in the ICF checklist	b160	Thought functions
			b660	Procreation functions
0.6>Weighted kappa>=0.4	Immeasurability<=0.03	Items in the ICF checklist	b110	Consciousness functions
			b130	Energy and drive functions
			b134	Sleep functions
			b152	Emotional functions
			b230	Hearing functions
			b310	Voice functions
			b525	Defecation functions
			b620	Urination functions
			b710	Mobility of joint functions
			b730	Muscle power functions
			b735	Muscle tone functions
		Items not in the ICF checklist	b180	Experience of self and time functions
			b330	Fluency and rhythm of speech functions
			b510	Ingestion functions
			b715	Stability of joint functions
			b720	Mobility of bone functions
			b755	Involuntary movement reaction functions
			b760	Control of voluntary movement functions
			b810	Protective functions of the skin
	Immeasurability>0.03	Items in the ICF checklist	b235	Vestibular functions
			b410	heart functions
		Items not in the ICF checklist	b147	Psychomotor functions
			b250	Taste function
			b255	Smell function
			b260	Proprioceptive function
			b265	Touch function
			b270	Sensory functions related to temperature and other stimuli
			b340	Alternative vocalization functions
			b415	blood vessel functions
			b445	respiratory muscle functions
			b545	Water, mineral and electrolyte balance functions
			b610	Urinary excretory functions
			b670	Sensations associated with genital and reproductive functions
			b750	Motor reflex functions
0.4>Weighted kappa	Immeasurability<=0.03	Items in the ICF checklist	b210	Seeing functions
			b280	Sensation of pain
			b530	Weight maintenance functions
			b765	Involuntary movement functions
		Items not in the ICF checklist	b450	additional respiratory functions
			b550	Thermoregulatory functions
			b740	Muscle endurance functions
			b820	Repair functions of the skin
			b830	Other functions of the skin
			b850	Functions of hair
			b860	Functions of nails
	Immeasurability>0.03	Items in the ICF checklist	b420	blood pressure functions
			b430	haematological system functions
			b435	immunological system functions
			b440	respiration functions
			b515	Digestive functions
			b555	Endocrine gland functions
			b640	Sexual functions
		Items not in the ICF checklist	b215	Functions of structures adjoining the eye
			b220	Sensations associated with the eye and adjoining structures
			b240	Sensations associated with hearing and vestibular function
			b455	exercise tolerance functions
			b460	sensations associated with cardiovascular and respiratory functions
			b520	Assimilation functions
			b535	Sensations associated with the digestive system
			b540	General metabolic functions
			b630	Sensations associated with urinary functions
			b650	Menstruation functions
			b780	Sensations related to muscles and movement functions
			b840	Sensation related to the skin
