# Supplementary material for: Health measurement using the ICF: Test-retest reliability study of ICF codes and qualifiers in geriatric care
Source: Health Qual Life Outcomes. 2005 Jul 29;3:46. doi: 10.1186/1477-7525-3-46 (PMC1199614; doi:10.1186/1477-7525-3-46)
Supplement: Additional File 4 — Property of the three-digit ICF AP items according to weighted kappa, immeasurability, and the ICF checklist [file 1477-7525-3-46-S4.xls]

## Sheet: Additional file 4 AP domain
Additional file 4
Properties of the three digit ICF AP items according to weighted kappa,immeasurability and the ICF checklist
Weighted kappa>=0.6	Immeasurability<=0.02	Items in the ICF checklist	d110	Watching
			d115	Listening
			d310	Communicating with - receiving - spoken messages
			d330	Speaking
			d350	Conversation
			d450	Walking
			d510	Washing oneself
			d520	Caring for body parts
			d530	Toileting
			d540	Dressing
			d550	Eating
			d560	Drinking
			d710	Basic interpersonal interactions
		Items not in the ICF checklist	d160	Focusing attention
			d177	Making decisions
			d420	Transferring oneself
			d460	Moving around in different locations
	Immeasurability>0.02	Items in the ICF checklist	d140	Learning to read
			d145	Learning to write
			d175	Solving problems
			d210	Undertaking a single task
			d465	Moving around using equipment
			d570	Looking after one's health
			d620	Acquisition of goods and services
			d630	Preparing meals
			d640	Doing housework
			d720	Complex interpersonal interactions
			d730	Relating with strangers
			d860	Basic economic transactions
			d950	Political life and citizenship
		Items not in the ICF checklist	d130	Copying
			d135	Rehearsing
			d163	Thinking
			d166	Reading
			d230	Carrying out daily routine
			d320	Communicating with - receiving - formal sign language messages
			d325	Communicating with - receiving - written messages
			d340	Producing messages in formal sign language
			d355	Discussion
			d360	Using communication devices and techniques
			d610	Acquiring a place to live
0.6>Weighted kappa>=0.4	Immeasurability<=0.02	Items in the ICF checklist	d430	Lifting and carrying objects
			d440	Fine hand use
		Items not in the ICF checklist	d410	Changing basic body position
			d415	Maintaining a body position
			d435	Moving objects with lower extremities
			d445	Hand and arm use
	Immeasurability>0.02	Items in the ICF checklist	d150	Learning to calculate
			d220	Undertaking multiple tasks
			d315	Communicating with - receiving - nonverbal messages
			d335	Producing nonverbal messages
			d470	Using transportation
			d475	Driving
			d660	Assisting others
			d740	Formal relationships
			d750	Informal social relationships
			d760	Family relationships
			d770	Intimate relationships
			d810	Informal education
			d830	Higher education
			d850	Remunerative employment
			d870	Economic self-sufficiency
			d910	Community life
			d920	Recreation and leisure
		Items not in the ICF checklist	d155	Acquireing skills
			d170	Writing
			d172	Calculating
			d240	Handling stress and other psychological demands
			d345	Writing messages
			d455	Moving around
			d650	Caring for household objects
			d855	Non-remunerative employment
0.4>Weighted kappa	Immeasurability>0.02	Items in the ICF checklist	d820	School education
			d840	Apprenticeship (work preparation)
			d930	Religion and spirituality
			d940	Human rights
		Items not in the ICF checklist	d480	Riding animals for transportation
			d815	Preschool education
			d825	Vocational training
			d845	Acquiring, keeping and terminating a job
			d865	Complex economic transactions
